# Supplementary material for: Job strain in public transport drivers: Data to assess the relationship between demand-control model indicators, traffic accidents and sanctions
Source: Data Brief. 2018 May 18;19:293–8. doi: 10.1016/j.dib.2018.05.036 (PMC5993012; doi:10.1016/j.dib.2018.05.036)
Supplement: Supplementary file 2 — Supplementary material [file mmc2.zip]

Archive with 3 entries (2 files):
- Dataset - 780 Public Transport Drivers.sav
- __MACOSX/
- __MACOSX/._Dataset - 780 Public Transport Drivers.sav
